# Supplementary material for: Puncture Reduction in Percutaneous Transforaminal Endoscopic Discectomy with HE’s Lumbar LOcation (HELLO) System: A Cadaver Study
Source: PLoS One. 2015 Dec 16;10(12):e0144939. doi: 10.1371/journal.pone.0144939 (PMC4682949; doi:10.1371/journal.pone.0144939)
Supplement: S1 File — (ZIP) [file pone.0144939.s001.zip]

Archive with 2 entries (2 files):
- L4L5.sav
- L5S1.sav
